# Supplementary material for: Molecular Characterization of Staphylococcus aureus Isolated from Chronic Infected Wounds in Rural Ghana
Source: Microorganisms. 2020 Dec 21;8(12):2052. doi: 10.3390/microorganisms8122052 (PMC7767444; doi:10.3390/microorganisms8122052)
Supplement: Supplementary file 1 [file microorganisms-08-02052-s001.zip]

Archive with 1 entries (1 files):
- microorganisms-1043119-supplementary.xlsx
