# Supplementary material for: Molecular Characterization of Staphylococcus aureus Isolated from Chronic Infected Wounds in Rural Ghana
Source: Microorganisms. 2020 Dec 21;8(12):2052. doi: 10.3390/microorganisms8122052 (PMC7767444; doi:10.3390/microorganisms8122052)
Supplement: Supplementary file 1 [file microorganisms-08-02052-s001.zip › microorganisms-1043119-supplementary.xlsx]

## Sheet: AST NCBI AMR Resfinder
AST																					NCBI AMR																	Resfinder
	Ampicillin Sulbactam	Cefuroxim	Gentamicin	Ciprofloxacin	Tetracyclin	Tigecycline	Trimethoprim/ Sulfamethoxazol	Fosfomycin	Ceftoxitin-Screen	Oxacillin	Levofloxacin	Erythromycin	Clindamycin	Linezolid	Daptomycin	Fusidic acid	Rifampicin	Penicillin	Mupirocin		Isolate	NUM_FOUND	blaI_of_Z	blaPC1	blaR1	blaZ	catA7	dfrG	erm(C)	fosB-Saur	mecA	msr(A)	tet(38)	tet(K)	tet(L)	tet(M)		Isolate	NUM_FOUND	blaZ_1	blaZ_11	blaZ_138	blaZ_29	blaZ_78	blaZ_79	cat(pC221)_1	dfrG_1	erm(C)_13	fexB_1
dd085/contigs.fa	R	R	S	S	R	S	S	S	POS	R	S	S	S	S	S	S	S	R	S		dd085/contigs.fa	7	100.00	100.00	100.00	.	.	.	.	.	100.00	.	100.00	.	100.00	100.00		dd085/contigs.fa	5	.	.	.	.	100.00	.	.	.	.	100.00
dd091/contigs.fa	R	R	S	S	R	S	R	S	POS	R	S	S	S	S	S	S	S	R	S		dd091/contigs.fa	8	100.00	100.00	100.00	.	.	100.00	.	.	100.00	.	100.00	.	100.00	100.00		dd091/contigs.fa	6	.	.	.	.	100.00	.	.	100.00	.	100.00
dd098/contigs.fa	R	R	S	S	R	S	S	S	POS	R	S	S	S	S	S	S	S	R	S		dd098/contigs.fa	7	100.00	100.00	100.00	.	.	.	.	.	100.00	.	100.00	.	100.00	100.00		dd098/contigs.fa	5	.	.	.	.	100.00	.	.	.	.	100.00
dd156/contigs.fa	R	R	R	S	R	S	S	S	POS	R	S	S	S	S	S	S	S	R	S		dd156/contigs.fa	7	100.00	100.00	100.00	.	.	.	.	.	100.00	.	100.00	.	100.00	100.00		dd156/contigs.fa	5	.	.	.	.	100.00	.	.	.	.	100.00
dd163/contigs.fa	R	R	S	S	R	S	S	S	POS	R	S	S	S	S	S	S	S	R	S		dd163/contigs.fa	5	.	.	.	.	100.00	.	.	.	100.00	.	100.00	.	100.00	100.00		dd163/contigs.fa	4	.	.	.	.	.	.	100.00	.	.	.
dd173/contigs.fa	R	R	S	S	R	S	R	S	POS	R	S	S	S	S	S	S	S	R	S		dd173/contigs.fa	9	100.00	100.00	100.00	.	100.00	100.00	.	.	100.00	.	100.00	.	100.00	100.00		dd173/contigs.fa	7	.	.	.	.	100.00	.	100.00	100.00	.	100.00
dd258/contigs.fa	R	R	S	S	R	S	S	S	POS	R	S	S	S	S	S	S	S	R	S		dd258/contigs.fa	7	100.00	100.00	100.00	.	.	.	.	.	100.00	.	100.00	.	100.00	100.00		dd258/contigs.fa	5	.	.	.	.	100.00	.	.	.	.	100.00
dd300/contigs.fa	R	R	S	S	R	S	S	S	POS	R	S	S	S	S	S	S	S	R	S		dd300/contigs.fa	7	100.00	100.00	100.00	.	.	.	.	.	100.00	.	100.00	.	100.00	100.00		dd300/contigs.fa	5	.	.	.	.	100.00	.	.	.	.	100.00
dd020/contigs.fa	S	S	S	S	R	S	R	S	NEG	S	S	S	S	S	S	S	S	R	S		dd020/contigs.fa	5	100.00	.	100.00	.	.	100.00	.	100.00	.	.	100.00	100.00	.	.		dd020/contigs.fa	5	32.27	.	.	.	.	69.26	.	100.00	.	.
dd057/contigs.fa	S	S	S	S	R	S	S	S	NEG	S	S	S	S	S	S	S	S	R	S		dd057/contigs.fa	4	100.00	.	100.00	.	100.00	.	.	.	.	.	100.00	100.00	.	.		dd057/contigs.fa	4	32.27	.	.	.	.	69.26	100.00	.	.	.
dd064/contigs.fa	S	S	S	S	S	S	S	S	NEG	S	S	S	S	S	S	S	S	R	S		dd064/contigs.fa	4	100.00	.	100.00	.	100.00	.	.	.	.	.	100.00	.	.	.		dd064/contigs.fa	3	32.27	.	.	.	.	69.26	100.00	.	.	.
dd065/contigs.fa	S	S	S	S	R	S	R	S	NEG	S	S	S	S	S	S	S	S	R	S		dd065/contigs.fa	7	100.00	100.00	100.00	.	100.00	100.00	.	100.00	.	.	100.00	100.00	.	.		dd065/contigs.fa	5	.	.	.	.	100.00	.	100.00	100.00	.	.
dd075/contigs.fa	S	S	S	S	R	S	R	S	NEG	S	S	S	S	S	S	S	S	R	S		dd075/contigs.fa	5	100.00	.	100.00	.	.	100.00	.	100.00	.	.	100.00	100.00	.	.		dd075/contigs.fa	5	32.27	.	.	.	.	69.26	.	100.00	.	.
dd094/contigs.fa	S	S	S	S	S	S	S	S	NEG	S	S	S	S	S	S	S	S	R	S		dd094/contigs.fa	4	100.00	.	100.00	.	100.00	.	.	.	.	.	100.00	.	.	.		dd094/contigs.fa	3	32.27	.	.	.	.	69.26	100.00	.	.	.
dd121/contigs.fa	S	S	S	S	R	S	R	S	NEG	S	S	S	S	S	S	S	S	R	S		dd121/contigs.fa	7	100.00	.	100.00	100.00	100.00	100.00	.	100.00	.	.	100.00	100.00	.	.		dd121/contigs.fa	5	.	.	100.00	.	.	.	100.00	100.00	.	.
dd145/contigs.fa	S	S	S	S	S	S	R	S	NEG	S	S	R	S	S	S	S	S	R	S		dd145/contigs.fa	7	100.00	100.00	100.00	.	.	100.00	.	100.00	.	100.00	100.00	.	.	.		dd145/contigs.fa	4	.	.	.	.	100.00	.	.	100.00	.	.
dd150/contigs.fa	S	S	S	S	S	S	S	S	NEG	S	S	S	S	S	S	S	S	R	S		dd150/contigs.fa	4	100.00	86.64	100.00	.	.	.	.	.	.	.	100.00	.	.	.		dd150/contigs.fa	2	.	86.64	.	14.33	.	.	.	.	.	.
dd155/contigs.fa	S	S	S	S	S	S	S	S	NEG	S	S	S	S	S	S	S	S	R	S		dd155/contigs.fa	4	100.00	86.64	100.00	.	.	.	.	.	.	.	100.00	.	.	.		dd155/contigs.fa	2	.	86.64	.	14.33	.	.	.	.	.	.
dd168/contigs.fa	S	S	S	S	S	S	R	S	NEG	S	S	S	S	S	S	S	S	R	S		dd168/contigs.fa	6	100.00	.	100.00	.	100.00	100.00	.	100.00	.	.	100.00	.	.	.		dd168/contigs.fa	5	32.27	.	.	.	.	69.26	100.00	100.00	.	.
dd187/contigs.fa	S	S	S	S	R	S	R	S	NEG	S	S	S	S	S	S	S	S	R	S		dd187/contigs.fa	5	100.00	.	100.00	.	.	100.00	.	100.00	.	.	100.00	100.00	.	.		dd187/contigs.fa	5	32.27	.	.	.	.	69.26	.	100.00	.	.
dd200/contigs.fa	S	S	S	S	R	S	S	S	NEG	S	S	S	S	S	S	S	S	R	S		dd200/contigs.fa	4	100.00	.	100.00	.	100.00	.	.	.	.	.	100.00	.	.	.		dd200/contigs.fa	3	32.27	.	.	.	.	69.26	100.00	.	.	.
dd203/contigs.fa	S	S	S	S	S	S	S	S	NEG	S	S	S	S	S	S	S	S	R	S		dd203/contigs.fa	3	100.00	.	100.00	.	.	.	.	.	.	.	100.00	.	.	.		dd203/contigs.fa	2	32.27	.	.	.	.	69.26	.	.	.	.
dd207/contigs.fa	S	S	S	S	S	S	S	S	NEG	S	S	R	R	S	S	S	S	R	S		dd207/contigs.fa	4	100.00	.	100.00	.	.	.	100.00	.	.	.	100.00	.	.	.		dd207/contigs.fa	3	32.27	.	.	.	.	69.26	.	.	100.00	.
dd226/contigs.fa	S	S	S	S	S	S	S	S	NEG	S	S	S	S	S	S	S	S	R	S		dd226/contigs.fa	3	100.00	.	100.00	.	.	.	.	.	.	.	100.00	.	.	.		dd226/contigs.fa	2	32.27	.	.	.	.	69.26	.	.	.	.
dd228/contigs.fa	S	S	S	S	R	S	S	S	NEG	S	S	S	S	S	S	S	S	R	S		dd228/contigs.fa	3	100.00	.	100.00	.	.	.	.	.	.	.	100.00	100.00	.	.		dd228/contigs.fa	3	32.27	.	.	.	.	69.26	.	.	.	.
dd231/contigs.fa	S	S	S	S	S	S	R	S	NEG	S	S	S	S	S	S	S	S	R	S		dd231/contigs.fa	7	100.00	100.00	100.00	.	100.00	100.00	.	100.00	.	.	100.00	.	.	.		dd231/contigs.fa	4	.	.	.	.	100.00	.	100.00	100.00	.	.
dd255/contigs.fa	S	S	S	S	S	S	R	S	NEG	S	S	S	S	S	S	S	S	R	S		dd255/contigs.fa	6	100.00	100.00	100.00	.	.	100.00	.	100.00	.	.	100.00	.	.	.		dd255/contigs.fa	3	.	.	.	.	100.00	.	.	100.00	.	.
dd263/contigs.fa	S	S	S	S	S	S	S	S	NEG	S	S	S	S	S	S	S	S	R	S		dd263/contigs.fa	6	100.00	100.00	100.00	.	100.00	.	.	100.00	.	.	100.00	.	.	.		dd263/contigs.fa	3	.	.	.	.	100.00	.	100.00	.	.	.
[truncated: 6 more columns]

## Sheet: VFDB
Isolate	NUM_FOUND	adsA	aur	cap8A	cap8B	cap8C	cap8D	cap8E	cap8F	cap8G	cap8H	cap8I	cap8J	cap8K	cap8L	cap8M	cap8N	cap8O	cap8P	chp	clfA	clfB	coa	ebp	esaA	esaB	esaD	esaE	esaG1	esaG2	esaG3	esaG4	esaG5	esaG6	esaG7	esaG8	esaG9	essA	essB	essC	esxA	esxB	esxC	esxD	eta	etb	fnbA	fnbB	geh
dd020/contigs.fa	72	100.00	100.00	100.00	100.00	100.00	100.00	100.00	100.00	100.00	100.00	100.00	100.00	100.00	100.00	100.00	100.00	100.00	100.00	100.00	99.08	82.27	99.79	99.59	100.00	100.00	.	.	98.99	97.60	97.01	100.00;100.00	100.00	100.00	.	100.00	99.18;100.00	100.00	100.00	84.48	100.00	.	.	.	.	.	98.95	99.29	100.00
dd057/contigs.fa	68	99.48	100.00	100.00	100.00	100.00	100.00	100.00	100.00	100.00	.	.	.	.	100.00	100.00	100.00	100.00	100.00	.	92.75	98.94	93.69	99.79	100.00	100.00	98.06	100.00	.	.	.	.	97.80	.	100.00	96.81;96.21	99.80	100.00	100.00	100.00	100.00	100.00	100.00	100.00	.	.	92.06	98.76	100.00
dd064/contigs.fa	80	100.00	100.00	100.00	100.00	100.00	100.00	100.00	100.00	100.00	100.00	100.00	100.00	100.00	100.00	100.00	100.00	100.00	100.00	.	99.37	100.00	100.00	100.00	100.00	100.00	100.00	100.00	100.00	100.00	100.00	100.00	94.01	.	.	100.00	.	100.00	100.00	100.00	100.00	100.00	100.00	100.00	.	.	100.00	100.00	100.00
dd065/contigs.fa	62	100.00	100.00	100.00	100.00	100.00	100.00	100.00	100.00	100.00	100.00	100.00	100.00	100.00	100.00	100.00	100.00	100.00	100.00	100.00	99.08	83.11	99.79	99.59	96.50	100.00	.	.	.	.	.	.	.	.	.	.	100.00	100.00	100.00	84.48	.	.	.	.	100.00	.	98.95	99.29	100.00
dd075/contigs.fa	71	100.00	100.00	100.00	100.00	100.00	100.00	100.00	100.00	100.00	100.00	100.00	100.00	100.00	100.00	100.00	100.00	100.00	100.00	100.00	81.70	83.99	99.79	99.59	100.00	100.00	.	.	98.99	97.60	97.01	100.00;100.00	100.00	100.00	.	100.00	99.18;100.00	100.00	100.00	84.48	100.00	.	.	.	.	.	98.95	99.29	100.00
dd085/contigs.fa	71	100.00	100.00	100.00	100.00	100.00	100.00	100.00	100.00	100.00	100.00	100.00	100.00	100.00	100.00	100.00	100.00	100.00	100.00	100.00	99.72	96.15	.	100.00	100.00	100.00	96.93	100.00	98.99;98.99	97.60;99.80	100.00	.	90.42	.	.	96.61;100.00	99.18;99.59	100.00	100.00	100.00	100.00	100.00	100.00	100.00	.	.	99.64	.	100.00
dd091/contigs.fa	71	100.00	100.00	100.00	100.00	100.00	100.00	100.00	100.00	100.00	100.00	100.00	100.00	100.00	100.00	100.00	100.00	100.00	100.00	100.00	99.93	96.15	.	100.00	100.00	100.00	96.93	100.00	98.99;98.99	97.60;99.80	100.00	.	90.42	.	.	96.61	99.18;100.00	100.00	100.00	100.00	100.00	100.00	100.00	100.00	.	.	99.64	.	100.00
dd094/contigs.fa	77	100.00	100.00	100.00	100.00	100.00	100.00	100.00	100.00	100.00	100.00	100.00	100.00	100.00	100.00	100.00	100.00	100.00	100.00	.	100.00	82.60	100.00	100.00	100.00	100.00	100.00	100.00	100.00	100.00	100.00	100.00	94.01	.	.	.	.	100.00	100.00	100.00	100.00	100.00	100.00	100.00	.	.	100.00	100.00	100.00
dd098/contigs.fa	70	100.00	100.00	100.00	100.00	100.00	100.00	100.00	100.00	100.00	100.00	100.00	100.00	100.00	100.00	100.00	100.00	100.00	100.00	100.00	99.93	96.15	.	100.00	100.00	100.00	96.93	100.00	98.99;98.99	97.60;99.80	100.00	.	.	.	.	96.61;100.00	99.18;99.59	100.00	100.00	100.00	100.00	100.00	100.00	100.00	.	.	99.64	.	100.00
dd121/contigs.fa	74	100.00	100.00	100.00	100.00	100.00	100.00	100.00	100.00	100.00	100.00	100.00	100.00	100.00	100.00	100.00	100.00	100.00	100.00	.	92.19	91.74	.	.	100.00	100.00	98.06	100.00	98.99	.	.	.	100.00	98.00	100.00	.	100.00	100.00	100.00	100.00	100.00	100.00	100.00	100.00	.	.	99.38	89.65	100.00
dd145/contigs.fa	66	100.00	100.00	100.00	100.00	100.00	100.00	100.00	100.00	100.00	.	.	.	.	100.00	100.00	100.00	100.00	100.00	100.00	.	96.59	.	100.00	100.00	100.00	98.22	100.00	98.99	.	.	97.60;100.00	99.80	.	.	.	.	100.00	100.00	100.00	100.00	100.00	100.00	100.00	.	.	91.73	.	100.00
dd150/contigs.fa	61	84.69	100.00	100.00	100.00	100.00	100.00	100.00	100.00	100.00	.	.	.	.	100.00	100.00	100.00	100.00	100.00	100.00	.	.	.	100.00	100.00	100.00	100.00	100.00	98.99;98.99	.	.	.	100.00	96.81	.	.	.	100.00	97.98	100.00	100.00	100.00	100.00	100.00	.	.	99.44	.	93.05
dd155/contigs.fa	62	84.69	100.00	100.00	100.00	100.00	100.00	100.00	100.00	100.00	.	.	.	.	100.00	100.00	100.00	100.00	100.00	100.00	.	82.09	.	100.00	100.00	100.00	100.00	100.00	98.99;98.99	.	.	.	100.00	96.81	.	.	.	100.00	97.98	100.00	100.00	100.00	100.00	100.00	.	.	99.44	.	93.05
dd156/contigs.fa	71	100.00	100.00	100.00	100.00	100.00	100.00	100.00	100.00	100.00	100.00	100.00	100.00	100.00	100.00	100.00	100.00	100.00	100.00	100.00	99.93	96.59	.	100.00	100.00	100.00	96.93	100.00	98.99;98.99	97.60;99.80	100.00	.	90.42	.	.	96.61;100.00	99.18;99.59	100.00	100.00	100.00	100.00	100.00	100.00	100.00	.	.	99.64	.	100.00
dd163/contigs.fa	69	100.00	100.00	100.00	100.00	100.00	100.00	100.00	100.00	100.00	100.00	100.00	100.00	100.00	100.00	100.00	100.00	100.00	100.00	100.00	.	86.01	.	100.00	100.00	100.00	96.93	100.00	98.99;98.99	97.60;99.80	100.00	.	.	.	.	96.61;100.00	99.18;99.59	100.00	100.00	100.00	100.00	100.00	100.00	100.00	.	.	99.64	.	100.00
dd168/contigs.fa	68	100.00	100.00	100.00	100.00	100.00	100.00	100.00	100.00	100.00	100.00	100.00	100.00	100.00	100.00	100.00	100.00	100.00	100.00	100.00	99.08	99.34	99.79	99.59	100.00	100.00	.	.	98.99	.	97.01	100.00;100.00	100.00	.	.	100.00;99.80	99.18;100.00	100.00	100.00	84.48	100.00	.	.	.	.	.	98.95	99.29	100.00
dd173/contigs.fa	70	100.00	100.00	100.00	100.00	100.00	100.00	100.00	100.00	100.00	100.00	100.00	100.00	100.00	100.00	100.00	100.00	100.00	100.00	100.00	99.93	96.15	.	100.00	100.00	100.00	96.93	100.00	98.99;98.99	97.60;99.80	100.00	.	.	.	.	96.61	100.00;99.18	100.00	100.00	100.00	100.00	100.00	100.00	100.00	.	.	99.64	.	100.00
dd187/contigs.fa	70	100.00	100.00	100.00	100.00	100.00	100.00	100.00	100.00	100.00	100.00	100.00	100.00	100.00	100.00	100.00	100.00	100.00	100.00	100.00	99.08	99.34	99.79	99.59	100.00	100.00	.	.	98.99	97.60	97.01	100.00;100.00	100.00	100.00	.	100.00	99.18;100.00	100.00	100.00	84.48	100.00	.	.	.	.	.	98.95	99.29	100.00
dd200/contigs.fa	68	99.48	100.00	100.00	100.00	100.00	100.00	100.00	100.00	100.00	.	.	.	.	100.00	100.00	100.00	100.00	100.00	.	92.75	.	93.69	99.79	100.00	100.00	98.06	100.00	.	.	.	.	97.80	.	100.00	96.81;96.21	99.80	100.00	100.00	100.00	100.00	100.00	100.00	100.00	.	.	92.06	98.76	100.00
dd203/contigs.fa	69	99.48	100.00	100.00	100.00	100.00	100.00	100.00	100.00	100.00	.	.	.	.	100.00	100.00	100.00	100.00	100.00	.	92.75	98.94	97.95	99.79	100.00	100.00	98.06	100.00	.	.	.	.	97.80	.	100.00	96.81;96.21	99.80	100.00	100.00	100.00	100.00	100.00	100.00	100.00	.	.	92.06	98.76	100.00
dd207/contigs.fa	76	100.00	100.00	100.00	100.00	100.00	100.00	100.00	100.00	100.00	100.00	100.00	100.00	100.00	100.00	100.00	100.00	100.00	100.00	.	99.37	.	100.00	100.00	100.00	100.00	100.00	100.00	100.00	100.00	100.00	100.00	94.01	.	.	.	.	100.00	100.00	100.00	100.00	100.00	100.00	100.00	.	.	100.00	100.00	100.00
dd226/contigs.fa	69	99.48	100.00	100.00	100.00	100.00	100.00	100.00	100.00	100.00	.	.	.	.	100.00	100.00	100.00	100.00	100.00	100.00	.	98.94	97.95	99.79	100.00	100.00	98.06	100.00	.	.	.	.	97.80	.	100.00	96.81;96.21	99.80	100.00	100.00	100.00	100.00	100.00	100.00	100.00	.	.	92.06	98.76	100.00
dd228/contigs.fa	69	99.48	100.00	100.00	100.00	100.00	100.00	100.00	100.00	100.00	.	.	.	.	100.00	100.00	100.00	100.00	100.00	100.00	92.75	98.94	97.95	99.79	100.00	100.00	98.06	100.00	.	.	.	.	97.80	.	100.00	96.81;96.21	99.80	100.00	100.00	100.00	100.00	100.00	100.00	100.00	.	.	92.06	98.76	100.00
dd231/contigs.fa	65	100.00	100.00	100.00	100.00	100.00	100.00	100.00	100.00	100.00	100.00	100.00	100.00	100.00	100.00	100.00	100.00	100.00	100.00	100.00	99.08	.	99.79	99.59	96.50	100.00	.	.	.	97.60	.	100.00	.	.	.	100.00	100.00	100.00	100.00	84.48	.	.	.	.	100.00	100.00	98.95	99.29	100.00
dd255/contigs.fa	69	100.00	100.00	100.00	100.00	100.00	100.00	100.00	100.00	100.00	.	.	.	.	100.00	100.00	100.00	100.00	100.00	100.00	.	96.59	.	100.00	100.00	100.00	98.22	100.00	98.99	100.00	.	97.60;100.00	.	.	.	.	99.39	100.00	100.00	100.00	100.00	100.00	100.00	100.00	.	.	84.48	99.22	100.00
dd258/contigs.fa	70	100.00	100.00	100.00	100.00	100.00	100.00	100.00	100.00	100.00	100.00	100.00	100.00	100.00	100.00	100.00	100.00	100.00	100.00	100.00	99.93	95.48	.	100.00	100.00	100.00	96.93	100.00	98.99	.	100.00	.	.	.	.	100.00	99.18;99.59	100.00	100.00	100.00	100.00	100.00	100.00	100.00	.	.	99.64	.	100.00
dd263/contigs.fa	69	100.00	100.00	100.00	100.00	100.00	100.00	100.00	100.00	100.00	.	.	.	.	100.00	100.00	100.00	100.00	100.00	100.00	.	.	96.06	100.00	100.00	100.00	98.06	100.00	98.99	97.41	100.00;97.01	100.00;100.00	.	96.81	100.00	97.60;100.00	.	100.00	100.00	100.00	100.00	100.00	100.00	100.00	.	.	99.44	97.92	100.00
dd300/contigs.fa	70	100.00	100.00	100.00	100.00	100.00	100.00	100.00	100.00	100.00	100.00	100.00	100.00	100.00	100.00	100.00	100.00	100.00	100.00	100.00	99.93	96.15	.	100.00	100.00	100.00	96.93	100.00	98.99;98.99	97.60;99.80	100.00	.	90.42	.	.	100.00;96.61	99.59;99.18	100.00	100.00	100.00	100.00	100.00	100.00	100.00	.	.	99.64	.	93.20
[truncated: 42 more columns]

## Sheet: MLST SCCmec agr
Isolate	SequenceType	Allele	Allele	Allele	Allele	Allele	Allele	Allele		SCCmec type	agr type
dd020	15	arcC(13)	aroE(13)	glpF(1)	gmk(1)	pta(12)	tpi(11)	yqiL(13)		-	2
dd057	152	arcC(46)	aroE(75)	glpF(49)	gmk(44)	pta(13)	tpi(68)	yqiL(60)		-	1
dd064	3248	arcC(1)	aroE(465)	glpF(1)	gmk(1)	pta(1)	tpi(1)	yqiL(1)		-	3
dd065	2434	arcC(13)	aroE(13)	glpF(299)	gmk(1)	pta(12)	tpi(11)	yqiL(13)		-	2
dd075	3249	arcC(13)	aroE(13)	glpF(1)	gmk(1)	pta(371)	tpi(11)	yqiL(13)		-	2
dd085	88	arcC(22)	aroE(1)	glpF(14)	gmk(23)	pta(12)	tpi(4)	yqiL(31)		IV(2B)	3
dd091	88	arcC(22)	aroE(1)	glpF(14)	gmk(23)	pta(12)	tpi(4)	yqiL(31)		IV(2B)	3
dd094	1	arcC(1)	aroE(1)	glpF(1)	gmk(1)	pta(1)	tpi(1)	yqiL(1)		-	3
dd098	88	arcC(22)	aroE(1)	glpF(14)	gmk(23)	pta(12)	tpi(4)	yqiL(31)		IV(2B)	3
dd121	121	arcC(6)	aroE(5)	glpF(6)	gmk(2)	pta(7)	tpi(14)	yqiL(5)		-	4
dd145	5	arcC(1)	aroE(4)	glpF(1)	gmk(4)	pta(12)	tpi(1)	yqiL(10)		-	2
dd150	45	arcC(10)	aroE(14)	glpF(8)	gmk(6)	pta(10)	tpi(3)	yqiL(2)		-	4
dd155	45	arcC(10)	aroE(14)	glpF(8)	gmk(6)	pta(10)	tpi(3)	yqiL(2)		-	4
dd156	88	arcC(22)	aroE(1)	glpF(14)	gmk(23)	pta(12)	tpi(4)	yqiL(31)		IV(2B)	3
dd163	88	arcC(22)	aroE(1)	glpF(14)	gmk(23)	pta(12)	tpi(4)	yqiL(31)		IV(2B)	3
dd168	15	arcC(13)	aroE(13)	glpF(1)	gmk(1)	pta(12)	tpi(11)	yqiL(13)		-	2
dd173	88	arcC(22)	aroE(1)	glpF(14)	gmk(23)	pta(12)	tpi(4)	yqiL(31)		IV(2B)	3
dd187	15	arcC(13)	aroE(13)	glpF(1)	gmk(1)	pta(12)	tpi(11)	yqiL(13)		-	2
dd200	152	arcC(46)	aroE(75)	glpF(49)	gmk(44)	pta(13)	tpi(68)	yqiL(60)		-	1
dd203	152	arcC(46)	aroE(75)	glpF(49)	gmk(44)	pta(13)	tpi(68)	yqiL(60)		-	1
dd207	1	arcC(1)	aroE(1)	glpF(1)	gmk(1)	pta(1)	tpi(1)	yqiL(1)		-	3
dd226	152	arcC(46)	aroE(75)	glpF(49)	gmk(44)	pta(13)	tpi(68)	yqiL(60)		-	1
dd228	152	arcC(46)	aroE(75)	glpF(49)	gmk(44)	pta(13)	tpi(68)	yqiL(60)		-	1
dd231	2434	arcC(13)	aroE(13)	glpF(299)	gmk(1)	pta(12)	tpi(11)	yqiL(13)		-	2
dd255	5	arcC(1)	aroE(4)	glpF(1)	gmk(4)	pta(12)	tpi(1)	yqiL(10)		-	2
dd258	88	arcC(22)	aroE(1)	glpF(14)	gmk(23)	pta(12)	tpi(4)	yqiL(31)		IV(2B)	3
dd263	72	arcC(1)	aroE(4)	glpF(1)	gmk(8)	pta(4)	tpi(4)	yqiL(3)		-	1
dd300	88	arcC(22)	aroE(1)	glpF(14)	gmk(23)	pta(12)	tpi(4)	yqiL(31)		IV(2B)	3
